# Supplementary material for: Reciprocal Inhibition of Immunogenic Performance in Mice of Two Potent DNA Immunogens Targeting HCV-Related Liver Cancer
Source: Microorganisms. 2021 May 17;9(5):1073. doi: 10.3390/microorganisms9051073 (PMC8156932; doi:10.3390/microorganisms9051073)
Supplement: Supplementary file 1 [file microorganisms-09-01073-s001.zip]

Archive with 1 entries (1 files):
- microorganisms-1155256-SI.pdf
